# Supplementary material for: Focal adhesion-derived liquid-liquid phase separations regulate mRNA translation
Source: eLife. 2025 Jun 26;13:RP96157. doi: 10.7554/eLife.96157 (PMC12201949; doi:10.7554/eLife.96157)
Supplement: Figure 1—figure supplement 1—source data 1. [file elife-96157-fig1-figsupp1-data1.zip]

Archive with 1 entries (1 files):
- Figure 1- figure supplement 1- source data 1/Figure 1- figure supplement 1- source data 1.tif
