# Supplementary material for: Focal adhesion-derived liquid-liquid phase separations regulate mRNA translation
Source: eLife. 2025 Jun 26;13:RP96157. doi: 10.7554/eLife.96157 (PMC12201949; doi:10.7554/eLife.96157)
Supplement: Figure 1—figure supplement 1—source data 2. — The membrane was first developed using p130cas antibody (A) and then using GAPDH antibody (B). [file elife-96157-fig1-figsupp1-data2.zip]

Archive with 2 entries (2 files):
- Figure 1- figure supplement 1- source data 2/Figure 1- figure supplement 1- source data 2 A.tif
- Figure 1- figure supplement 1- source data 2/Figure 1- figure supplement 1- source data 2 B.tif
