# Supplementary material for: Focal adhesion-derived liquid-liquid phase separations regulate mRNA translation
Source: eLife. 2025 Jun 26;13:RP96157. doi: 10.7554/eLife.96157 (PMC12201949; doi:10.7554/eLife.96157)
Supplement: Figure 7—source data 1. — The membrane was first developed using p130cas antibody (A) (and then using the GAPDH antibody) and then using the tubulin antibody (B). [file elife-96157-fig7-data1.zip]

Archive with 2 entries (2 files):
- Figure 7- source data 1/Figure 7- source data 1 A.tif
- Figure 7- source data 1/Figure 7- source data 1 B.tif
