# Supplementary material for: Focal adhesion-derived liquid-liquid phase separations regulate mRNA translation
Source: eLife. 2025 Jun 26;13:RP96157. doi: 10.7554/eLife.96157 (PMC12201949; doi:10.7554/eLife.96157)
Supplement: Figure 7—source data 2. — The membrane was first developed using p130cas antibody (A) and then using the GAPDH antibody (B). White light image corresponding to each membrane is shown in the right panel. [file elife-96157-fig7-data2.zip]

Archive with 4 entries (4 files):
- Figure 7- source data 2/Figure 7- source data 2 A- ladder.tif
- Figure 7- source data 2/Figure 7- source data 2 A.tif
- Figure 7- source data 2/Figure 7- source data 2 B.tif
- Figure 7- source data 2/Figure 7- source data 2 B-ladder.tif
