# Supplementary material for: Focal adhesion-derived liquid-liquid phase separations regulate mRNA translation
Source: eLife. 2025 Jun 26;13:RP96157. doi: 10.7554/eLife.96157 (PMC12201949; doi:10.7554/eLife.96157)
Supplement: Figure 8—figure supplement 1—source data 1. — The membrane was first developed using p130cas antibody (A) and then using GAPDH antibody (B). White light image corresponding to each membrane is shown in the right panel. [file elife-96157-fig8-figsupp1-data1.zip]

Archive with 4 entries (4 files):
- Figure 8- figure supplement 1- source data 1/Figure 8- figure supplement 1- source data 1 A ladder.tif
- Figure 8- figure supplement 1- source data 1/Figure 8- figure supplement 1- source data 1 A.tif
- Figure 8- figure supplement 1- source data 1/Figure 8- figure supplement 1- source data 1 B ladder.tif
- Figure 8- figure supplement 1- source data 1/Figure 8- figure supplement 1- source data 1 B.tif
